# Supplementary material for: Vector and Host C-Type Lectin Receptor (CLR)–Fc Fusion Proteins as a Cross-Species Comparative Approach to Screen for CLR–Rift Valley Fever Virus Interactions
Source: Int J Mol Sci. 2022 Mar 17;23(6):3243. doi: 10.3390/ijms23063243 (PMC8954825; doi:10.3390/ijms23063243)
Supplement: Supplementary file 1 [file ijms-23-03243-s001.zip]

Archive with 1 entries (1 files):
- ijms-1603366-supplementary.pdf
